# Supplementary material for: Photoelectrocatalytic Dioxygen Reduction Based on a Novel Thiophene-Functionalized Tricarbonylchloro(1,10-phenanthroline)rhenium(I)
Source: Molecules. 2023 Apr 4;28(7):3229. doi: 10.3390/molecules28073229 (PMC10096527; doi:10.3390/molecules28073229)
Supplement: Supplementary file 1 [file molecules-28-03229-s001.zip]

Archive with 1 entries (1 files):
- molecules-2251940-supplementary.pdf
